# Supplementary material for: Heterogeneity of COVID-19 Risk Perception: A Socio-Mathematical Model
Source: Int J Environ Res Public Health. 2021 Oct 20;18(21):11007. doi: 10.3390/ijerph182111007 (PMC8582984; doi:10.3390/ijerph182111007)
Supplement: Supplementary file 1 [file ijerph-18-11007-s001.zip]

Archive with 1 entries (1 files):
- ijerph-1383470-supplementary.pdf
